# Supplementary material for: Reactivity of 4,5-Dichlorophthalic Anhydride towards Thiosemicarbazide and Amines: Synthesis, Spectroscopic Analysis, and DFT Study
Source: Molecules. 2022 May 31;27(11):3550. doi: 10.3390/molecules27113550 (PMC9182083; doi:10.3390/molecules27113550)
Supplement: Supplementary file 1 [file molecules-27-03550-s001.zip]

Archive with 1 entries (1 files):
- molecules-1730036-supplementary.pdf
